# Supplementary material for: A siliceous arms race in pelagic plankton
Source: Proc Natl Acad Sci U S A. 2024 Aug 19;121(35):e2407876121. doi: 10.1073/pnas.2407876121 (PMC11363289; doi:10.1073/pnas.2407876121)
Supplement: Supplementary file 2 — Dataset S01 (XLSX) [file pnas.2407876121.sd01.xlsx]

## Sheet: Feeding experiment
Treatment	Species	Number	Cusp1	Cusp2	Apical setae	Row
Dinoflagellate	H triquetra	1	0	0	1	Pointy			Legend
Dinoflagellate	H triquetra	2	1	1	1	Pointy			0: not damaged
Dinoflagellate	H triquetra	3	1	0	0	Pointy			1: damaged
Dinoflagellate	H triquetra	4	0	0	0	Pointy
Dinoflagellate	H triquetra	5	1	0	0	Pointy
Dinoflagellate	H triquetra	6	0	1	0	Pointy
Dinoflagellate	H triquetra	7	0	0	0	Pointy
Dinoflagellate	H triquetra	8	0	1	0	Pointy
Dinoflagellate	H triquetra	9	1	1	1	Pointy
Dinoflagellate	H triquetra	10	0	1	0	Pointy
Dinoflagellate	H triquetra	11	0	0	0	Pointy
Dinoflagellate	H triquetra	12	0	1	0	Pointy
Dinoflagellate	H triquetra	13	0	0	0	Pointy
Dinoflagellate	H triquetra	15	0	0	0	Pointy
Dinoflagellate	H triquetra	16	0	1	0	Pointy
Dinoflagellate	H triquetra	17	0	1	1	Pointy
Dinoflagellate	H triquetra	18	1	1	0	Pointy
Dinoflagellate	H triquetra	19	0	1	0	Pointy
Dinoflagellate	H triquetra	20	1	1		Pointy
Dinoflagellate	H triquetra	21	0	1	0	Pointy
Dinoflagellate	H triquetra	22	0	0	1	Pointy
Dinoflagellate	H triquetra	23	1	1	0	Pointy
Dinoflagellate	H triquetra	24	0	0	0	Pointy
Dinoflagellate	H triquetra	25	0	0	0	Pointy
Dinoflagellate	H triquetra	26	0	0	0	Pointy
Dinoflagellate	H triquetra	27	0	1	0	Pointy
Dinoflagellate	H triquetra	28	0	1	1	Pointy
Dinoflagellate	H triquetra	29	0	0	0	Pointy
Dinoflagellate	H triquetra	30	0	1	1	Pointy
Dinoflagellate	H triquetra	31	0	0	0	Pointy
Dinoflagellate	H triquetra	32	0	1	0	Pointy
Diatom	C radiatus	1	0	1	1	Blunt
Diatom	C radiatus	2	1	1	1	Blunt
Diatom	C radiatus	3	0	1	1	Blunt
Diatom	C radiatus	4	0	1	1	Blunt
Diatom	C radiatus	5	0	0	0	Blunt
Diatom	C radiatus	6	0	0	1	Blunt
Diatom	C radiatus	7	0	1	1	Blunt
Diatom	C radiatus	8	1	1	1	Blunt
Diatom	C radiatus	9	1	1	1	Blunt
Diatom	C radiatus	10	1	1	0	Blunt
Diatom	C radiatus	11	1	1	1	Blunt
Diatom	C radiatus	12	1	1	0	Blunt
Diatom	C radiatus	13	0	1	1	Blunt
Diatom	C radiatus	14	1	1	0	Blunt
Diatom	C radiatus	15	1	1	0	Blunt
Diatom	C radiatus	16	1	1	0	Blunt
Diatom	C radiatus	17	0	1	1	Blunt
Diatom	C radiatus	18	1	1	0	Blunt
Diatom	T weissfloggii	1	0	0	1	Pointy
Diatom	T weissfloggii	2	1	1	0	Pointy
Diatom	T weissfloggii	3	1	1	0	Pointy
Diatom	T weissfloggii	4	1	1	1	Pointy
Diatom	T weissfloggii	5	1	0	1	Pointy
Diatom	T weissfloggii	6	1	1	1	Pointy
Diatom	T weissfloggii	7	1	1	0	Pointy
Diatom	T weissfloggii	8	0	1	1	Pointy
Diatom	T weissfloggii	9	0	1	1	Pointy
Diatom	T weissfloggii	10	1	1	0	Pointy
Diatom	T weissfloggii	11	1	1	0	Pointy

## Sheet: Video experiment
Copepod	Treatment	Prey	Captures	Rejections
1	H triquetra	Thick T weissfloggii	93	39
1	H triquetra	Thin T weissfloggii	92	23
2	Thick T weissfloggii	Thick T weissfloggii	59	32
2	Thick T weissfloggii	Thin T weissfloggii	67	24
3	H triquetra	Thick T weissfloggii	89	37
3	H triquetra	Thin T weissfloggii	98	27
4	Thick T weissfloggii	Thick T weissfloggii	61	32
4	Thick T weissfloggii	Thin T weissfloggii	52	18
5	H triquetra	Thick T weissfloggii	99	34
5	H triquetra	Thin T weissfloggii	86	21
6	Thick T weissfloggii	Thick T weissfloggii	88	48
6	Thick T weissfloggii	Thin T weissfloggii	82	29
7	H triquetra	Thick C radiatus	62	32
7	H triquetra	Thin C radiatus	62	20
8	H triquetra	Thin C radiatus	26	10
9	H triquetra	Thick C radiatus	36	21
9	H triquetra	Thin C radiatus	42	15
10	H triquetra	Thick C radiatus	37	20
11	Thick C radiatus	H triquetra	11	4
12	Thick C radiatus	H triquetra	70	17
13	Thick C radiatus	H triquetra	41	11
14	H triquetra	H triquetra	49	14
15	H triquetra	H triquetra	90	24
16	H triquetra	H triquetra	38	8
17	Thick C radiatus	Thick C radiatus	117	75
17	Thick C radiatus	Thin C radiatus	64	25
18	Thick C radiatus	Thick C radiatus	48	34
18	Thick C radiatus	Thin C radiatus	47	18
19	Thick C radiatus	Thick C radiatus	93	57
19	Thick C radiatus	Thin C radiatus	70	28
